# Supplementary material for: A new species of Cales (Hymenoptera: Aphelinidae) parasitizing Bemisia pongamiae (Takahashi) (Hemiptera: Aleyrodidae) in Taiwan, with a key to world species of the Cales spenceri-group
Source: Biodivers Data J. 2015 Oct 26;(3):e6352. doi: 10.3897/BDJ.3.e6352 (PMC4678806; doi:10.3897/BDJ.3.e6352)
Supplement: XML Treatment for Cales motterni [file BDJ.3.e6352-treatment1.xml]

<!DOCTYPE tp:taxon-treatment
  PUBLIC "-//TaxonX//DTD Taxonomic Treatment Publishing DTD v0 20100105//EN" "tax-treatment-NSO.dtd">
<tp:taxon-treatment xmlns:tp="http://www.plazi.org/taxpub"><tp:treatment-meta><mixed-citation publication-type="journal"><person-group><name><surname>Polaszek</surname><given-names>Andrew</given-names></name><name><surname>Shih</surname><given-names>Yuan-Tung</given-names></name><name><surname>Ward</surname><given-names>Samantha E.</given-names></name></person-group><article-title>A new species of <italic><tp:taxon-name><tp:taxon-name-part taxon-name-part-type="genus">Cales</tp:taxon-name-part></tp:taxon-name></italic> (<tp:taxon-name><tp:taxon-name-part taxon-name-part-type="order">Hymenoptera</tp:taxon-name-part></tp:taxon-name>: <tp:taxon-name><tp:taxon-name-part taxon-name-part-type="family">Aphelinidae</tp:taxon-name-part></tp:taxon-name>) parasitizing <italic><tp:taxon-name><tp:taxon-name-part taxon-name-part-type="genus">Bemisia</tp:taxon-name-part> <tp:taxon-name-part taxon-name-part-type="species">pongamiae</tp:taxon-name-part></tp:taxon-name></italic> (Takahashi) (<tp:taxon-name><tp:taxon-name-part taxon-name-part-type="order">Hemiptera</tp:taxon-name-part></tp:taxon-name>: <tp:taxon-name><tp:taxon-name-part taxon-name-part-type="family">Aleyrodidae</tp:taxon-name-part></tp:taxon-name>) in Taiwan, with a key to world species of the <italic><tp:taxon-name><tp:taxon-name-part taxon-name-part-type="genus">Cales</tp:taxon-name-part> <tp:taxon-name-part taxon-name-part-type="species">spenceri</tp:taxon-name-part></tp:taxon-name></italic>-group</article-title><source>Biodivers Data J</source><day>26</day><month>10</month><year>2015</year><volume>2015</volume><issue>3</issue><pub-id pub-id-type="doi">10.3897/BDJ.3.e6352</pub-id></mixed-citation></tp:treatment-meta><tp:nomenclature><tp:taxon-name><tp:taxon-name-part taxon-name-part-type="genus">Cales</tp:taxon-name-part> <tp:taxon-name-part taxon-name-part-type="species">motterni</tp:taxon-name-part><object-id xmlns:xlink="http://www.w3.org/1999/xlink" content-type="zoobank" xlink:type="simple" object-id-type="ZooBank">urn:lsid:zoobank.org:act:81A93438-A9A8-45D3-9091-1EB842972CCA</object-id></tp:taxon-name><tp:taxon-authority>Polaszek, Shih &amp; Ward, 2015</tp:taxon-authority><tp:taxon-status xmlns:xlink="http://www.w3.org/1999/xlink" xlink:type="simple">sp. n.</tp:taxon-status></tp:nomenclature><tp:treatment-sec sec-type="materials"><title>Materials</title><list list-type="alpha-lower" list-content="occurrences"><list-item><p><bold>Type status:</bold> <named-content xmlns:xlink="http://www.w3.org/1999/xlink" content-type="dwc:typeStatus" xlink:type="simple">Holotype</named-content>. <bold>Occurrence:</bold> recordedBy: <named-content xmlns:xlink="http://www.w3.org/1999/xlink" content-type="dwc:recordedBy" xlink:type="simple">Y.T. Shih</named-content>; individualCount: <named-content xmlns:xlink="http://www.w3.org/1999/xlink" content-type="dwc:individualCount" xlink:type="simple">1</named-content>; sex: <named-content xmlns:xlink="http://www.w3.org/1999/xlink" content-type="dwc:sex" xlink:type="simple">female</named-content>; previousIdentifications: <named-content xmlns:xlink="http://www.w3.org/1999/xlink" content-type="dwc:previousIdentifications" xlink:type="simple">ex <italic><tp:taxon-name><tp:taxon-name-part taxon-name-part-type="genus">Bemisia</tp:taxon-name-part> <tp:taxon-name-part taxon-name-part-type="species">pongamiae</tp:taxon-name-part></tp:taxon-name></italic></named-content>; <bold>Location:</bold> country: <named-content xmlns:xlink="http://www.w3.org/1999/xlink" content-type="dwc:country" xlink:type="simple">TAIWAN</named-content>; stateProvince: <named-content xmlns:xlink="http://www.w3.org/1999/xlink" content-type="dwc:stateProvince" xlink:type="simple">Xindian District</named-content>; locality: <named-content xmlns:xlink="http://www.w3.org/1999/xlink" content-type="dwc:locality" xlink:type="simple">Wulai</named-content>; locationRemarks: <named-content xmlns:xlink="http://www.w3.org/1999/xlink" content-type="dwc:locationRemarks" xlink:type="simple">on <italic><tp:taxon-name><tp:taxon-name-part taxon-name-part-type="genus">Acer</tp:taxon-name-part></tp:taxon-name></italic> sp.</named-content>; <bold>Event:</bold> eventDate: <named-content xmlns:xlink="http://www.w3.org/1999/xlink" content-type="dwc:eventDate" xlink:type="simple">10.xii.2010</named-content>; <bold>Record Level:</bold> type: <named-content xmlns:xlink="http://www.w3.org/1999/xlink" content-type="dwc:type" xlink:type="simple">on slide</named-content>; institutionID: <named-content xmlns:xlink="http://www.w3.org/1999/xlink" content-type="dwc:institutionID" xlink:type="simple">NTU</named-content></p></list-item><list-item><p><bold>Type status:</bold> <named-content xmlns:xlink="http://www.w3.org/1999/xlink" content-type="dwc:typeStatus" xlink:type="simple">Paratype</named-content>. <bold>Occurrence:</bold> recordedBy: <named-content xmlns:xlink="http://www.w3.org/1999/xlink" content-type="dwc:recordedBy" xlink:type="simple">Y.T. Shih</named-content>; individualCount: <named-content xmlns:xlink="http://www.w3.org/1999/xlink" content-type="dwc:individualCount" xlink:type="simple">1</named-content>; sex: <named-content xmlns:xlink="http://www.w3.org/1999/xlink" content-type="dwc:sex" xlink:type="simple">female</named-content>; previousIdentifications: <named-content xmlns:xlink="http://www.w3.org/1999/xlink" content-type="dwc:previousIdentifications" xlink:type="simple">ex <italic><tp:taxon-name><tp:taxon-name-part taxon-name-part-type="genus">Bemisia</tp:taxon-name-part> <tp:taxon-name-part taxon-name-part-type="species">pongamiae</tp:taxon-name-part></tp:taxon-name></italic></named-content>; <bold>Location:</bold> country: <named-content xmlns:xlink="http://www.w3.org/1999/xlink" content-type="dwc:country" xlink:type="simple">TAIWAN</named-content>; stateProvince: <named-content xmlns:xlink="http://www.w3.org/1999/xlink" content-type="dwc:stateProvince" xlink:type="simple">Xindian District</named-content>; locality: <named-content xmlns:xlink="http://www.w3.org/1999/xlink" content-type="dwc:locality" xlink:type="simple">Wulai</named-content>; locationRemarks: <named-content xmlns:xlink="http://www.w3.org/1999/xlink" content-type="dwc:locationRemarks" xlink:type="simple">on <italic><tp:taxon-name><tp:taxon-name-part taxon-name-part-type="genus">Acer</tp:taxon-name-part></tp:taxon-name></italic> sp.</named-content>; <bold>Event:</bold> eventDate: <named-content xmlns:xlink="http://www.w3.org/1999/xlink" content-type="dwc:eventDate" xlink:type="simple">10.xii.2010</named-content>; <bold>Record Level:</bold> type: <named-content xmlns:xlink="http://www.w3.org/1999/xlink" content-type="dwc:type" xlink:type="simple">on slide</named-content>; institutionID: <named-content xmlns:xlink="http://www.w3.org/1999/xlink" content-type="dwc:institutionID" xlink:type="simple">NTU</named-content></p></list-item></list></tp:treatment-sec><tp:treatment-sec sec-type="Description"><title>Description</title><sec sec-type="Female holotype (Fig. 1-8)"><title>Female holotype (Fig. 1-8)</title><p>Colour: pale brown; vertex of head and ante­rior half of mesoscutum orange; posterior half of mesoscutum and scutellum brown; face and legs pale, almost white.</p><p>Head with transverse sculpture, face ventral to antennae with scattered slender setae Fig. <xref ref-type="fig" rid="F1686934">1</xref>. Inter-antennal protuberance present (Fig. <xref ref-type="fig" rid="F1665491">2</xref>). Maxillary palp one-segmented. Antenna (Fig. <xref ref-type="fig" rid="F1665493">3</xref>) with radicle short, 1.1× as long as wide. Scape 4.8× as long as wide, 7.9× as long as radicle and 2.5× as long as pedicel, flagellum with four ﬂagellom­eres; f1 and f2 combined length shorter than f3, f3 2.1× as long as wide, shorter in length than pedicel plus f1 and f2, and 0.4× as long as clava; f3 with at least one basiconic peg sensillum basally, clava with 5-6 multiporous plate sensilla (arrowed in Fig. <xref ref-type="fig" rid="F1665495">4</xref>), apparently fused to the clava along their lengths; mps 0.1× length of clava. Claval setae 0.1× as long as clava; clava with an apparent partial suture approximately 1/3 along its length from the base (arrowed in Fig. <xref ref-type="fig" rid="F1665493">3</xref>). Clava 3.5× as long as wide, obliquely truncate api­cally. Lateral lobe of mesoscutum (Fig. <xref ref-type="fig" rid="F1665497">5</xref>) with one seta; mid lobe with two pairs of setae and faint reticulate sculpture; scutellum with two pairs of setae. Fore tibial spur 0.7× length of basitarsus. Fore wing (Fig. <xref ref-type="fig" rid="F1665499">6</xref>) hyaline, with faint infuscation basally, 3.3× as long as broad; longest seta of posterior marginal fringe 0.5× width of wing; marginal vein with row of six long setae along anterior margin; discal setation relatively uniform. A single row of small campaniform sensilla on dorsal surface of basal cell, just posterior to submarginal vein (Fig. <xref ref-type="fig" rid="F1665501">7</xref>). Hind wing 7.0× as long as broad, posterior marginal fringe 1.2× width of wing; discal setation arranged in 2-3 rows. Ovipositor (Fig. <xref ref-type="fig" rid="F1665503">8</xref>) 3.6× as long as hind basitarsus.</p></sec><sec sec-type="Male"><title>Male</title><p>Unknown.</p></sec></tp:treatment-sec><tp:treatment-sec sec-type="Diagnosis"><title>Diagnosis</title><p><italic><tp:taxon-name><tp:taxon-name-part taxon-name-part-type="genus">Cales</tp:taxon-name-part> <tp:taxon-name-part taxon-name-part-type="species">motterni</tp:taxon-name-part></tp:taxon-name></italic> <bold>sp.n.</bold> can be distinguished from other species in the genus by the following combination of characters: antennal clava with several multiporous plate sensilla attached throughout their lengths; each side lobe of mesoscutum with one seta; fore wing with setae rather evenly distributed; a single row of small campaniform sensilla on dorsal surface of basal cell, just posterior to submarginal vein.</p></tp:treatment-sec><tp:treatment-sec sec-type="Etymology"><title>Etymology</title><p>The species is named for Dr Jason Mottern, formerly of the University of California, Riverside, USA in recognition of his major contribution to our understanding of this unusual genus.</p></tp:treatment-sec><tp:treatment-sec sec-type="Distribution"><title>Distribution</title><p>TAIWAN: Xindian District, Wulai.</p></tp:treatment-sec><tp:treatment-sec sec-type="Biology"><title>Biology</title><p>A primary endoparasitoid of <italic><tp:taxon-name><tp:taxon-name-part taxon-name-part-type="genus">Bemisia</tp:taxon-name-part> <tp:taxon-name-part taxon-name-part-type="species">pongamiae</tp:taxon-name-part></tp:taxon-name></italic> (<tp:taxon-name><tp:taxon-name-part taxon-name-part-type="order">Hemiptera</tp:taxon-name-part></tp:taxon-name>: <tp:taxon-name><tp:taxon-name-part taxon-name-part-type="family">Aleyrodidae</tp:taxon-name-part></tp:taxon-name>). No parasitoids have been recorded to date from this host (<xref ref-type="bibr" rid="B1665539">Noyes 2015</xref>; <xref ref-type="bibr" rid="B1665509">Shih et al. 2008</xref>).</p></tp:treatment-sec><tp:treatment-sec sec-type="Taxon discussion"><title>Taxon discussion</title><p>The single female paratype is identical in all respects to the holotype. <italic><tp:taxon-name><tp:taxon-name-part taxon-name-part-type="genus">Cales</tp:taxon-name-part> <tp:taxon-name-part taxon-name-part-type="species">motterni</tp:taxon-name-part></tp:taxon-name></italic> is an unusual species in several ways. Morphologically, the clava shows vestiges of having developed from a 2-segmented condition. This, plus the assumed plesiomorphic state of the wing setation, suggests it may be the most morphologically basal species known in the genus.</p><p><italic><tp:taxon-name><tp:taxon-name-part taxon-name-part-type="genus">Cales</tp:taxon-name-part> <tp:taxon-name-part taxon-name-part-type="species">motterni</tp:taxon-name-part></tp:taxon-name></italic> <bold>sp.n.</bold> is the only species of the genus currently known from Taiwan.</p></tp:treatment-sec><tp:treatment-sec><!--Section generated to contain objects referenced in tp:taxon-treatment.--><fig id="F1686934" position="float" orientation="portrait"><label>Figure 1.</label><caption><p><italic><tp:taxon-name><tp:taxon-name-part taxon-name-part-type="genus">Cales</tp:taxon-name-part> <tp:taxon-name-part taxon-name-part-type="species">motterni</tp:taxon-name-part></tp:taxon-name></italic>: face</p></caption><graphic xmlns:xlink="http://www.w3.org/1999/xlink" xlink:href="biodiversity_data_journal-3-e6352-g001.png" position="float" id="oo_54293.png" orientation="portrait" xlink:type="simple"/></fig><fig id="F1665491" position="float" orientation="portrait"><label>Figure 2.</label><caption><p><italic><tp:taxon-name><tp:taxon-name-part taxon-name-part-type="genus">Cales</tp:taxon-name-part> <tp:taxon-name-part taxon-name-part-type="species">motterni</tp:taxon-name-part></tp:taxon-name></italic>: detail of face; inter-antennal protuberance arrowed</p></caption><graphic xmlns:xlink="http://www.w3.org/1999/xlink" xlink:href="biodiversity_data_journal-3-e6352-g002.png" position="float" id="oo_50071.png" orientation="portrait" xlink:type="simple"/></fig><fig id="F1665493" position="float" orientation="portrait"><label>Figure 3.</label><caption><p><italic><tp:taxon-name><tp:taxon-name-part taxon-name-part-type="genus">Cales</tp:taxon-name-part> <tp:taxon-name-part taxon-name-part-type="species">motterni</tp:taxon-name-part></tp:taxon-name></italic>: antenna: clava suture arrowed</p></caption><graphic xmlns:xlink="http://www.w3.org/1999/xlink" xlink:href="biodiversity_data_journal-3-e6352-g003.png" position="float" id="oo_50072.png" orientation="portrait" xlink:type="simple"/></fig><fig id="F1665495" position="float" orientation="portrait"><label>Figure 4.</label><caption><p><italic><tp:taxon-name><tp:taxon-name-part taxon-name-part-type="genus">Cales</tp:taxon-name-part> <tp:taxon-name-part taxon-name-part-type="species">motterni</tp:taxon-name-part></tp:taxon-name></italic>: antennal clava with multiporous plate sensillum arrowed</p></caption><graphic xmlns:xlink="http://www.w3.org/1999/xlink" xlink:href="biodiversity_data_journal-3-e6352-g004.png" position="float" id="oo_50073.png" orientation="portrait" xlink:type="simple"/></fig><fig id="F1665497" position="float" orientation="portrait"><label>Figure 5.</label><caption><p><italic><tp:taxon-name><tp:taxon-name-part taxon-name-part-type="genus">Cales</tp:taxon-name-part> <tp:taxon-name-part taxon-name-part-type="species">motterni</tp:taxon-name-part></tp:taxon-name></italic>: mesoscutum and scutellum</p></caption><graphic xmlns:xlink="http://www.w3.org/1999/xlink" xlink:href="biodiversity_data_journal-3-e6352-g005.png" position="float" id="oo_50074.png" orientation="portrait" xlink:type="simple"/></fig><fig id="F1665499" position="float" orientation="portrait"><label>Figure 6.</label><caption><p><italic><tp:taxon-name><tp:taxon-name-part taxon-name-part-type="genus">Cales</tp:taxon-name-part> <tp:taxon-name-part taxon-name-part-type="species">motterni</tp:taxon-name-part></tp:taxon-name></italic>: fore wing</p></caption><graphic xmlns:xlink="http://www.w3.org/1999/xlink" xlink:href="biodiversity_data_journal-3-e6352-g006.png" position="float" id="oo_50075.png" orientation="portrait" xlink:type="simple"/></fig><fig id="F1665501" position="float" orientation="portrait"><label>Figure 7.</label><caption><p><italic><tp:taxon-name><tp:taxon-name-part taxon-name-part-type="genus">Cales</tp:taxon-name-part> <tp:taxon-name-part taxon-name-part-type="species">motterni</tp:taxon-name-part></tp:taxon-name></italic>: detail of basal fore wing showing campaniform sensilla (arrowed)</p></caption><graphic xmlns:xlink="http://www.w3.org/1999/xlink" xlink:href="biodiversity_data_journal-3-e6352-g007.png" position="float" id="oo_50076.png" orientation="portrait" xlink:type="simple"/></fig><fig id="F1665503" position="float" orientation="portrait"><label>Figure 8.</label><caption><p><italic><tp:taxon-name><tp:taxon-name-part taxon-name-part-type="genus">Cales</tp:taxon-name-part> <tp:taxon-name-part taxon-name-part-type="species">motterni</tp:taxon-name-part></tp:taxon-name></italic>: ​ovipositor</p></caption><graphic xmlns:xlink="http://www.w3.org/1999/xlink" xlink:href="biodiversity_data_journal-3-e6352-g008.png" position="float" id="oo_50077.png" orientation="portrait" xlink:type="simple"/></fig></tp:treatment-sec><ref-list><ref id="B1665539"><element-citation xmlns:xlink="http://www.w3.org/1999/xlink" publication-type="website" xlink:type="simple"><person-group person-group-type="author"><name name-style="western"><surname>Noyes</surname><given-names>John S.</given-names></name></person-group><article-title>Universal <tp:taxon-name><tp:taxon-name-part taxon-name-part-type="superfamily">Chalcidoidea</tp:taxon-name-part></tp:taxon-name> Database</article-title><uri xlink:type="simple">http://www.nhm.ac.uk/chalcidoids</uri><date-in-citation content-type="access-date">2015-08-19T00:00:00+03:00</date-in-citation></element-citation></ref><ref id="B1665509"><element-citation xmlns:xlink="http://www.w3.org/1999/xlink" publication-type="article" xlink:type="simple"><person-group person-group-type="author"><name name-style="western"><surname>Shih</surname><given-names>Yuan‐Tung</given-names></name><name name-style="western"><surname>Ko</surname><given-names>Chiun‐Cheng</given-names></name><name name-style="western"><surname>Polaszek</surname><given-names>Andrew</given-names></name></person-group><year>2008</year><article-title>Encarsia (Hymenoptera: Aphelinidae) parasitoids of Bemisia species in Taiwan (Hemiptera: Aleyrodidae)</article-title><source>Journal of Natural History</source><volume>42</volume><fpage>2923</fpage><lpage>2941</lpage><uri xlink:type="simple">http://dx.doi.org/10.1080/00222930802372482</uri><pub-id pub-id-type="doi">10.1080/00222930802372482</pub-id></element-citation></ref></ref-list></tp:taxon-treatment>
